# Supplementary material for: The NSL complex is required for piRNA production from telomeric clusters
Source: Life Sci Alliance. 2023 Jun 30;6(9):e202302194. doi: 10.26508/lsa.202302194 (PMC10313855; doi:10.26508/lsa.202302194)
Supplement: Supplementary file 1 [file LSA-2023-02194_TableS1.xlsx]

## Sheet: Supp. Table 1
	log2FC_sense	log2FC_antisense	log2FC_total
cluster4	-5.453879824	-5.110760841	-5.292643938
cluster94	-4.326183199	-5.110396411	-4.70374741
cluster22	-3.68624326	-5.187355253	-4.48245769
cluster11	-2.438593519	-4.793185909	-3.605039887
cluster43	-2.993235533	-4.656440701	-3.491182238
cluster101	-3.026233862	-3.913436269	-3.469116382
cluster110	-3.401728647	-0.9027027986	-3.395023837
cluster97	-2.982846971	-3.694825312	-3.321302141
cluster114	-2.969924336	-3.255500733	-3.0203815
cluster3	-3.299448001	-2.737901337	-3.010816428
cluster42	-2.40277853	-2.835465629	-2.655185195
cluster142	-3.075154113	-0.1331416724	-2.391151274
cluster48	-2.39611235	-0.8935954989	-2.323361684
cluster7	-2.850451342	-1.991491146	-2.263539196
cluster29	-2.545466398	-2.032421478	-2.222915801
cluster59	-1.947040119	-1.571276452	-1.742508362
cluster78	-2.345978051	-0.7993147549	-1.706741452
cluster50	-1.620981301	-1.330982492	-1.530737866
cluster34	-1.513995979	-1.42085196	-1.449600758
cluster75	-1.622562099	-1.099516077	-1.405468668
cluster14	-1.170379	-1.626514033	-1.331981276
cluster13	-1.258787244	-1.333836054	-1.299577028
cluster80	-1.079751022	-1.401201803	-1.266918871
cluster131	-1.356150371	-0.997546582	-1.24760635
cluster12	-1.296543006	-1.160955646	-1.224531467
cluster44	-1.165615395	-1.259435366	-1.223880503
cluster138	-1.262287476	-1.004603534	-1.204701848
42AB	-1.268931572	-1.059246981	-1.163569454
cluster63	-1.759028251	-0.7788725459	-1.160543301
cluster115	-1.226003607	-0.9994502862	-1.15772908
cluster111	-1.027329596	-1.25798367	-1.149759382
cluster99	-1.168815663	-1.125112779	-1.144805139
cluster82	-1.812797872	-0.4556136217	-1.142425112
cluster128	-1.405025801	-0.4782069664	-1.099352493
cluster51	-0.8955676265	-1.317787331	-1.076747461
cluster121	-1.23705809	-0.6626467407	-1.066132169
cluster15	-0.9984566931	-1.134109798	-1.047847355
cluster2	-1.072238066	0.006531702227	-1.026346263
cluster85	-0.5724100143	-1.194030445	-1.016685196
cluster28	-1.068012741	-0.9457099795	-1.001162539
cluster37	-0.7752849123	-1.352803982	-0.999618875
cluster100	-0.7547270106	-1.089215252	-0.9821474478
cluster26	-0.9167823451	-1.054473546	-0.9755970099
cluster141	-1.00350046	-0.8530789351	-0.9610091415
cluster68	-0.8917743397	-1.020256324	-0.9345980855
cluster45	-1.110106552	-0.8019943719	-0.9291066601
cluster69	-0.8953170858	-0.8343996055	-0.8807924749
cluster137	-1.140697291	-0.7207750731	-0.857310205
cluster84	-0.6870433961	-1.151145662	-0.857186436
cluster31	-1.028778026	-0.7027790488	-0.8524955405
cluster64	-0.6049038397	-1.874706267	-0.8436289139
cluster20	-0.8225596868	-0.8520317541	-0.8431891853
cluster104	-0.7905222379	-0.964197623	-0.840866184
cluster60	-0.8380519311	-0.8107239174	-0.823977767
cluster55	-0.859036129	-0.4763344664	-0.8110502023
cluster67	-0.8530635994	-0.7108100619	-0.7978354989
cluster125	-0.7727066408	-0.890240831	-0.7822662997
cluster62	-0.7966574569	-0.7154630756	-0.7751036545
cluster72	-0.9318821534	-0.6066158481	-0.7726531913
cluster53	-0.8307607436	-0.6786871668	-0.7579859328
cluster74	-0.6831384329	-0.9496645708	-0.753190502
cluster77	-0.6379110258	-0.8629856126	-0.7514847583
cluster25	-0.8594322817	-0.5640620978	-0.7450675917
cluster38	-0.595110932	-0.92584226	-0.737464484
cluster16	-0.778990499	-0.6831912276	-0.7313539296
cluster83	-0.6946750698	-0.8937432373	-0.7226913304
cluster36	-0.8240165731	-0.6251552528	-0.7224546008
cluster52	-0.5166241553	-0.8429464732	-0.6873547862
cluster140	-0.592084451	-0.7858798685	-0.6737859032
cluster135	-0.7112249824	-0.6432921825	-0.666475375
cluster41	-0.5902777326	-0.7744966047	-0.6637108052
cluster49	-0.6161645949	-0.7069731533	-0.6633954074
cluster86	-0.7331840477	-0.5127193041	-0.6566214791
cluster119	-0.6864053588	-0.5994134121	-0.6540633961
cluster88	-0.6128151618	-0.6809920239	-0.6457753313
cluster120	-0.6868091006	-0.5534506803	-0.6450740478
cluster35	-0.527310825	-0.7727041375	-0.6435155577
cluster76	-0.7761767255	-0.3561795396	-0.6378698212
cluster40	-0.7446725577	-0.5826840361	-0.6346705252
cluster130	-0.6194644716	-0.6369619152	-0.6251521145
cluster24	-0.8354738814	-0.5065962495	-0.6244908649
cluster57	-0.4858829455	-0.8994573949	-0.623918989
flam	-0.6441196633	-0.4393435934	-0.6233124538
cluster39	-0.5308916965	-0.7087853639	-0.6182695064
cluster81	-0.941687566	-0.3862437816	-0.6065072655
cluster65	-0.7584381737	-0.4510211524	-0.6060168123
cluster5	-0.7127768691	-0.2565362468	-0.6052947186
cluster6	-0.4979336848	-0.7395889913	-0.6023602629
cluster91	-1.311221425	-0.1321272612	-0.5973802437
cluster71	-1.066019653	-0.450056744	-0.589187662
cluster90	-0.5621426246	-0.5985091425	-0.5850411378
cluster109	-1.127081431	-0.1057736642	-0.5791118063
cluster30	-0.5698966893	-0.582362581	-0.5752320678
cluster10	-0.3543485585	-0.8250887907	-0.5721577779
cluster98	-0.3973265146	-0.7440863043	-0.5669290856
cluster56	-0.4666988331	-0.8669369615	-0.5637685084
cluster58	-0.6087900594	-0.4239676895	-0.5268956446
cluster73	-0.5473653387	-0.5022603994	-0.526302698
cluster129	-0.7085683896	-0.353370309	-0.518652536
cluster54	-0.3926418399	-0.6225597854	-0.4863982203
cluster123	-0.8693556649	-0.308378057	-0.4817979313
cluster127	-0.85914392	-0.05609627136	-0.4688928794
cluster32	-0.4513256477	-0.4869246463	-0.4685666014
cluster21	-0.68326583	0.001995429144	-0.4615046951
cluster92	-0.477510508	-0.4411710328	-0.4600760456
cluster106	-0.7201441397	-0.280378493	-0.4487593557
cluster79	-0.8329351155	-0.2617076858	-0.4369607067
cluster133	-0.8342265602	-0.2355758524	-0.4335885753
cluster116	1.105203032	-0.6582861155	-0.4056875922
cluster134	-0.3276435885	-0.4844720432	-0.395516916
cluster118	-0.2865801039	-0.3920234498	-0.373711113
cluster113	0.02719146424	-0.6975417693	-0.3718900029
cluster139	-0.5813606034	-0.2319698525	-0.3693080243
cluster47	-0.6668933832	-0.1360689616	-0.3617628702
cluster107	-3.273018494	1.459431619	-0.3546648813
cluster112	-0.3977159505	-0.2035090225	-0.3363367582
cluster124	-0.1592404831	-0.6917635464	-0.2392093024
cluster93	0.1646643978	-0.4979421986	-0.1882143441
cluster89	-0.0244590696	-0.3217911401	-0.1706651134
cluster96	-0.13863522	-0.1745273636	-0.1601221394
cluster27	-0.03341339652	-0.2474123865	-0.09018330764
cluster117	-0.3030587743	0.3676178001	-0.07827084196
cluster17	0.2786507531	-0.2103881028	-0.06582902547
cluster126	0.3954852289	-0.8062661329	-0.05721586921
cluster136	-0.01787993941	-0.05371058674	-0.02784190328
cluster105	-0.1509549512	0.3069481848	-0.005906091408
cluster23	0.1387346045	-0.1303519382	0.002071328777
cluster9	0.1701042367	-0.1262180412	0.04030984726
cluster102	0.03848724695	0.186576242	0.0511468554
cluster108	-0.1321692957	0.1839133351	0.1487621921
cluster87	0.4353187195	-0.2370151047	0.1734807479
cluster61	0.2488726134	0.2339995478	0.2456487394
cluster18	0.2338076862	0.4922911759	0.3299345636
cluster103	0.1626906813	0.356749816	0.3315133263
cluster46	-0.494884653	0.6343460753	0.3353166803
cluster19	0.4218621689	-1.952333566	0.4188614951
cluster122	0.1982017914	0.6883126511	0.6213307004
cluster132	1.1664722	0.6615497167	0.7500428526
cluster66	1.217197562	0.3769598375	0.9138540158
cluster33	0.4920227698	1.425719856	0.9312408501

## Sheet: Sheet1
Supplementary Table 1
Change in piRNA production from piRNA clusters upon NSL2 RNAi. piRNA clusters are
ranked by log2FC of sense and antisense (total) piRNAs mapping to that cluster upon NSL2
RNAi in small RNA-seq. The values in columns 1 and 2 represent the raw values underlying
the NSL2 RNAi heatmap in Figure 2D.
